# Supplementary material for: Genomic Variants Associated With Oocyte and Embryo Production in Dairy Gir Cattle
Source: Anim Genet. 2026 Apr 12;57(2):e70098. doi: 10.1002/age.70098 (PMC13070668; doi:10.1002/age.70098)
Supplement: Supplementary file 2 — Table S1: Descriptive summary of consequences for insertions and deletions (Indels) and Single Nucleotide Polymorphism (SNP) identified in a Variant Call Format file inside region 7:82974837–83997 563 of 12 Gir sires. Table S2: Double strand haplotypes1 built for 12 Gir sires with 20 upstream and 20 downstream variants with r 2 > 0.8 from the LeadSNP 1 (rs518509552, substitution of a cytosine by a guanine). Table S3: Double strand haplotypes1 built for 12 Gir sires with 20 upstream and 20 downstream variants with r 2 > 0.8 from the LeadSNP 2 (rs438544900, substitution of a cytosine by a thymine). Table S4: Double strand haplotypes1 built for 12 Gir sires with 20 upstream and 20 downstream variants with r 2 > 0.8 from the LeadSNP 3 (rs450555472, deletion of five thymines). Table S5: Double strand haplotypes1 built for 12 Gir sires with 20 upstream and 20 downstream variants with r 2 > 0.8 from the LeadSNP 4 (rs470818992, deletion of one thymine). [file AGE-57-0-s002.xlsx]

## Sheet: STs1_Summary
Supplementary Table S1. Descriptive summary of consequences for insertions and deletions (Indels) and Single Nucleotyde Polymorphism (SNP) identified in a Variant Call Format file inside region 7:82974837-83997563 of 12 Gir sires.
Indels	Consequence	Impact	Number of variants	Frequency (%)	Meaning according to EnsemblVEP website
	3_prime_UTR_variant	MODIFIER	23	0.317636	A UTR variant of the 3' UTR
	5_prime_UTR_variant	MODIFIER	9	0.124292	A UTR variant of the 5' UTR
	downstream_gene_variant	MODIFIER	183	2.52728	A sequence variant located 3' of a gene
	frameshift_variant	HIGH	1	0.0138102	A sequence variant which causes a disruption of the translational reading frame, because the number of nucleotides inserted or deleted is not a multiple of three
	intergenic_variant	MODIFIER	634	8.7557	A sequence variant located in the intergenic region, between genes
	intron_variant	MODIFIER	6324	87.336	A transcript variant occurring within an intron
	non_coding_transcript_exon_variant	MODIFIER	1	0.0138102	A sequence variant that changes non-coding exon sequence in a non-coding transcript
	regulatory_region_variant	MODIFIER	15	0.207154	A sequence variant located within a regulatory region
	splice_acceptor_variant,splice_polypyrimidine_tract_variant,intron_variant,non_coding_transcript_variant	HIGH	1	0.0138102	A splice variant that changes the 2 base region at the 3' end of an intron; falls in the polypyrimidine tract at 3' end of intron between 17 and 3 bases from the end (acceptor -3 to acceptor -17); non coding RNA gene
	splice_region_variant,splice_polypyrimidine_tract_variant,intron_variant,non_coding_transcript_variant	LOW	1	0.0138102	A sequence variant in which a change has occurred within the region of the splice site, either within 1-3 bases of the exon or 3-8 bases of the intron; falls in the polypyrimidine tract at 3' end of intron between 17 and 3 bases from the end (acceptor -3 to acceptor -17); non-coding RNA gene
	upstream_gene_variant	MODIFIER	149	2.05773	A sequence variant located 5' of a gene
SNPs
	3_prime_UTR_variant	MODIFIER	0	0.177685	A UTR variant of the 3' UTR
	5_prime_UTR_variant	MODIFIER	0	0.205377	A UTR variant of the 5' UTR
	downstream_gene_variant	MODIFIER	0	2.81066	A sequence variant located 3' of a gene
	intergenic_variant	MODIFIER	0	9.13349	A sequence variant located in the intergenic region, between genes
	intron_variant	MODIFIER	0	85.3952	A transcript variant occurring within an intron
	intron_variant,non_coding_transcript_variant	MODIFIER	0	0.0023076	A transcript variant occurring within an intron; non-coding RNA gene
	missense_variant	MODERATE	0	0.553825	A sequence variant, that changes one or more bases, resulting in a different amino acid sequence but where the length is preserved
	missense_variant,splice_region_variant	MODERATE	0	0.0023076	A sequence variant, that changes one or more bases, resulting in a different amino acid sequence but where the length is preserved; occurred within the region of the splice site
	non_coding_transcript_exon_variant	MODIFIER	0	0.0161532	A sequence variant that changes non-coding exon sequence in a non-coding transcript
	regulatory_region_variant	MODIFIER	0	0.156917	A sequence variant located within a regulatory region
	splice_donor_region_variant,intron_variant	LOW	0	0.0161532	A sequence variant that falls in the region between the 3rd and 6th base after splice junction (5' end of intron)
	splice_polypyrimidine_tract_variant,intron_variant	LOW	0	0.0138456	A sequence variant that falls in the polypyrimidine tract at 3' end of intron between 17 and 3 bases from the end (acceptor -3 to acceptor -17)
	splice_region_variant,splice_polypyrimidine_tract_variant,intron_variant	LOW	0	0.0138456	A sequence variant in which a change has occurred within the region of the splice site, either within 1-3 bases of the exon or 3-8 bases of the intron, falls in the polypyrimidine tract at 3' end of intron between 17 and 3 bases from the end (acceptor -3 to acceptor -17)
	stop_gained	HIGH	0	0.00461521	A sequence variant whereby at least one base of a codon is changed, resulting in a premature stop codon, leading to a shortened transcript
	synonymous_variant	LOW	0	0.406138	A sequence variant where there is no resulting change to the encoded amino acid
	upstream_gene_variant	MODIFIER	0	1.0915	A sequence variant located 5' of a gene

## Sheet: STs2_rs518509552
Supplementary Table S2. Double strand haplotypes¹ built for 12 Gir sires with 20 upstream and 20 downstream variants with r2 > 0.8 from the LeadSNP 1 (rs518509552, substitution of a cytosine by a guanine).
CHR	7	7	7	7	7	7	7	7	7	7	7	7	7	7	7	7	7	7	7	7	7	7	7	7	7	7	7	7	7	7	7	7	7	7	7	7	7	7	7	7	7
Position	83075719	83077339	83079893	83080434	83081018	83086318	83091190	83095736	83097880	83098166	83098173	83100444	83100489	83100637	83100698	83100718	83100767	83100775	83160933	83173097	83178164	83194214	83195901	83214944	83220377	83226632	83229424	83230239	83230764	83232669	83232965	83233410	83234643	83235121	83235496	83239747	83239786	83239961	83240628	83241243	83241757
R2	1	1	1	1	1	1	1	1	1	1	1	1	1	1	1	1	1	1	1	0.83	1	1	1	1	1	1	1	1	1	1	1	1	1	1	1	1	1	1	1	1	1
REF	ATTC	A	A	G	T	A	A	T	G	C	C	T	A	G	T	C	A	C	G	AAT	C	C	G	G	G	C	C	T	A	A	G	C	G	G	A	C	C	C	C	A	C
ALT1	A	G	G	A	C	G	G	C	T	T	T	C	G	A	A	T	G	A	A	AATAT	G	T	A	C	T	T	T	TA	G	C	A	T	A	A	C	T	T	T	T	G	T
ALT2	-	-	-	-	-	-	-	-	-	-	-	-	-	-	-	-	-	-	-	A	-	*	-	-	-	-	-	-	-	-	-	-	-	-	-	-	-	-	-	-	-
ALT3	-	-	-	-	-	-	-	-	-	-	-	-	-	-	-	-	-	-	-	AATATATATATATATATATAT	-	-	-	-	-	-	-	-	-	-	-	-	-	-	-	-	-	-	-	-	-
ALT4	-	-	-	-	-	-	-	-	-	-	-	-	-	-	-	-	-	-	-	AATATATATATATATAT	-	-	-	-	-	-	-	-	-	-	-	-	-	-	-	-	-	-	-	-	-
sire 1	A	G	G	A	C	G	G	C	T	T	T	C	G	A	A	T	G	A	A	AAT	G	C	A	C	T	T	T	TA	G	C	A	T	A	A	C	T	T	T	T	G	T
sire 1	ATTC	A	A	G	T	A	A	T	G	C	C	T	A	G	T	C	A	C	G	AAT	C	C	G	G	G	C	C	T	A	A	G	C	G	G	A	C	C	C	C	A	C
sire 2	ATTC	A	A	G	T	A	A	T	G	C	C	T	A	G	T	C	A	C	G	A	C	C	G	G	G	C	C	T	A	A	G	C	G	G	A	C	C	C	C	A	C
sire 2	ATTC	A	A	G	T	A	A	T	G	C	C	T	A	G	T	C	A	C	G	A	C	*	G	G	G	C	C	T	A	A	G	C	G	G	A	C	C	C	C	A	C
sire 7	ATTC	A	A	G	T	A	A	T	G	C	C	T	A	G	T	C	A	C	G	AAT	C	C	G	G	G	C	C	T	A	A	G	C	G	G	A	C	C	C	C	A	C
sire 7	ATTC	A	A	G	T	A	A	T	G	C	C	T	A	G	T	C	A	C	G	AATAT	C	C	G	G	G	C	C	T	A	A	G	C	G	G	A	C	C	C	C	A	C
sire 6	ATTC	A	A	G	T	A	A	T	G	C	C	T	A	G	T	C	A	C	G	AAT	C	C	G	G	G	C	C	T	A	A	G	C	G	G	A	C	C	C	C	A	C
sire 6	ATTC	A	A	G	T	A	A	T	G	C	C	T	A	G	T	C	A	C	G	AATAT	C	C	G	G	G	C	C	T	A	A	G	C	G	G	A	C	C	C	C	A	C
sire 3	ATTC	A	A	G	T	A	A	T	G	C	C	T	A	G	T	C	A	C	G	AATATATATATATATATATAT	C	*	G	G	G	C	C	T	A	A	G	C	G	G	A	C	C	C	C	A	C
sire 3	ATTC	A	A	G	T	A	A	T	G	C	C	T	A	G	T	C	A	C	G	A	C	C	G	G	G	C	C	T	A	A	G	C	G	G	A	C	C	C	C	A	C
sire 4	ATTC	A	A	G	T	A	A	T	G	C	C	T	A	G	T	C	A	C	G	A	C	C	G	G	G	C	C	T	A	A	G	C	G	G	A	C	C	C	C	A	C
sire 4	ATTC	A	A	G	T	A	A	T	G	C	C	T	A	G	T	C	A	C	G	AAT	C	C	G	G	G	C	C	T	A	A	G	C	G	G	A	C	C	C	C	A	C
sire 9	ATTC	A	A	G	T	G	G	C	T	C	T	C	G	A	A	T	G	A	A	AAT	G	C	G	C	T	T	T	TA	G	C	A	T	A	A	C	T	T	T	T	G	T
sire 9	A	G	G	A	C	A	A	T	G	T	C	T	A	G	T	C	A	C	G	AAT	C	C	A	G	G	C	C	T	A	A	G	C	G	G	A	C	C	C	C	A	C
sire 11	ATTC	A	A	G	T	A	A	T	G	C	C	T	A	G	T	C	A	C	G	AATAT	C	C	G	G	G	C	C	T	A	A	G	C	G	G	A	C	C	C	C	A	C
sire 11	ATTC	A	A	G	T	A	A	T	G	C	C	T	A	G	T	C	A	C	G	AATAT	C	C	G	G	G	C	C	T	A	A	G	C	G	G	A	C	C	C	C	A	C
sire 10	ATTC	A	A	G	T	A	A	T	G	C	C	T	A	G	T	C	A	C	G	A	C	*	G	G	G	C	C	T	A	A	G	C	G	G	A	C	C	C	C	A	C
sire 10	ATTC	A	A	G	T	A	A	T	G	C	C	T	A	G	T	C	A	C	G	AATAT	C	C	G	G	G	C	C	T	A	A	G	C	G	G	A	C	C	C	C	A	C
sire 8	ATTC	A	A	G	T	A	A	T	G	C	C	T	A	G	T	C	A	C	G	AATATATATATATATATATAT	C	C	G	G	G	C	C	T	A	A	G	C	G	G	A	C	C	C	C	A	C
sire 8	ATTC	A	A	G	T	A	A	T	G	C	C	T	A	G	T	C	A	C	G	AATATATATATATATATATAT	C	*	G	G	G	C	C	T	A	A	G	C	G	G	A	C	C	C	C	A	C
sire 11	ATTC	A	A	G	T	A	A	T	G	C	C	T	A	G	T	C	A	C	G	AAT	C	*	G	G	G	C	C	T	A	A	G	C	G	G	A	C	C	C	C	A	C
sire 11	ATTC	A	A	G	T	A	A	T	G	C	C	T	A	G	T	C	A	C	G	AATAT	C	C	G	G	G	C	C	T	A	A	G	C	G	G	A	C	C	C	C	A	C
sire 5	ATTC	A	A	G	T	A	A	T	G	C	C	T	A	G	T	C	A	C	G	AATAT	C	C	G	G	G	C	C	T	A	A	G	C	G	G	A	C	C	C	C	A	C
sire 5	ATTC	A	A	G	T	A	A	T	G	C	C	T	A	G	T	C	A	C	G	AATAT	C	*	G	G	G	C	C	T	A	A	G	C	G	G	A	C	C	C	C	A	C
¹The yellow column indicates LeadSNP 1;
haplotypes in gray identifies sires with positive genome estimated breeding vale (GEBV) for the number of total oocytes, viable oocytes and embryos
CHR: chromosome;
Position: nucleotide number considering Bos taurus Genome assembly ARS-UCD1.2
R2: coeficiente de determinação
REF: reference allele
ALT: alternative allele
Some variants are larger than others due to many nucleotides in the Indels.
A: Adenine
T: Thymine
C: Cytosine
G: Guanine

## Sheet: STs3_rs438544900
Supplementary Table S3. Double strand haplotypes¹ built for 12 Gir sires with 20 upstream and 20 downstream variants with r2 > 0.8 from the LeadSNP 2 (rs438544900, substitution of a cytosine by a thymine).
CHR	7	7	7	7	7	7	7	7	7	7	7	7	7	7	7	7	7	7	7	7	7	7	7	7	7	7	7	7	7	7	7	7	7	7	7	7	7	7	7	7	7
Position	82940506	82941945	83013074	83269304	83269308	83269314	83269315	83287987	83293194	83466185	83488549	83579916	83589603	83591774	83594063	83595273	83597011	83597256	83598691	83599349	83600471	83628824	83640013	83659959	83680585	83680587	83680589	83680591	83681177	83681370	83683112	83683222	83683540	83683585	83683636	83692458	83700637	83720568	83720911	83721054	83721392
R2	1	1	1	1	1	1	1	1	1	0.89	1	1	1	1	1	1	1	1	1	1	1	1	1	0.86	1	1	1	1	1	1	1	0.85	1	1	1	1	1	1	1	1	1
REF	T	C	GGTTTT	TATATATATATA	TATATATA	TA	A	A	CGGGGGGGG	GATATAT	A	T	T	C	T	C	C	A	C	G	C	G	CT	CTTTTT	T	T	T	TAC	A	A	G	G	C	T	A	C	A	G	T	C	TAGC
ALT1	C	CCA	G	T	T	TATATAA	ATATATATATATATAT	T	CGGGGGGGGGGGG	GATATATAT	ATTATTGCATGAAATTTACAGATAGAGCCGTG	C	C	T	C	T	A	G	A	A	T	GA	C	C	C	C	C	CAC	G	G	T	A	T	G	G	G	AT	A	C	A	TAGCAGCAGCAGCAGCAGCAGCAGCAGCAGCAGCAGCAGC
ALT2	A	-	*	*	*	TATATATAA	ATAT	ATTT	CGGGGGGGGGGG	G	ATTATTGCATGAAAT	-	-	-	-	-	-	-	-	-	-	GAA	-	CTCTTTTTTTTTT	-	-	-	T	-	-	-	-	-	-	-	-	-	-	-	-	TAGCAGCAGCAGCAGC
ALT3	-	-	-	-	-	*	ATATAT	ATT	C	GATATATATAT	-	-	-	-	-	-	-	-	-	-	-	-	-	CTTT	-	-	-	-	-	-	-	-	-	-	-	-	-	-	-	-	TAGCAGCAGCAGCAGCAGCAGCAGCAGCAGCAGCAGC
ALT4	-	-	-	-	-	-	AT	*	-	GATATATATATATATATATATACACACACACACATGCTCTTTATATATATATATATATATATAT	-	-	-	-	-	-	-	-	-	-	-	-	-	*	-	-	-	-	-	-	-	-	-	-	-	-	-	-	-	-	T
ALT5	-	-	-	-	-	-	*	-	-	GATATATATATATATATATATATACACACACACACATGCTCTTTATATATATATATATATATATAT	-	-	-	-	-	-	-	-	-	-	-	-	-	-	-	-	-	-	-	-	-	-	-	-	-	-	-	-	-	-	TAGCAGCAGCAGCAGCAGCAGCAGCAGCAGC
sire 1	T	C	GGTTTT	T	TATATATA	TA	*	A	C	GATATAT	A	T	T	C	T	C	C	A	C	G	C	GA	CT	CTTTTT	T	T	T	TAC	A	A	G	G	C	T	A	C	A	A	C	A	TAGCAGCAGCAGCAGC
sire 1	A	CCA	G	TATATATATATA	TATATATA	TA	A	A	CGGGGGGGG	GATATATAT	ATTATTGCATGAAATTTACAGATAGAGCCGTG	T	C	T	C	T	A	G	A	A	T	G	CT	C	C	C	C	CAC	G	G	T	A	T	G	G	G	AT	G	T	C	T
sire 2	T	C	G	TATATATATATA	TATATATA	TA	A	A	CGGGGGGGG	GATATAT	A	T	T	C	T	C	C	A	C	G	C	GA	CT	CTTTTT	T	T	T	TAC	A	A	G	G	C	T	A	C	A	G	T	C	T
sire 2	T	C	GGTTTT	T	*	TATATAA	*	ATTT	CGGGGGGGG	GATATAT	ATTATTGCATGAAATTTACAGATAGAGCCGTG	T	T	C	T	C	C	A	C	G	C	GA	CT	CTTTTT	T	T	T	TAC	A	A	G	G	C	T	A	C	A	G	T	C	T
sire 7	T	C	GGTTTT	T	*	*	*	T	CGGGGGGGGGGGG	GATATATAT	A	T	T	C	T	C	C	A	C	G	C	GAA	CT	*	T	T	T	TAC	A	A	G	A	C	T	A	C	A	G	T	C	T
sire 7	C	CCA	G	T	*	*	*	A	CGGGGGGGG	GATATATAT	ATTATTGCATGAAATTTACAGATAGAGCCGTG	C	C	T	C	T	A	G	A	A	T	GAA	CT	*	C	C	C	CAC	G	G	T	A	T	G	G	G	AT	A	C	A	TAGC
sire 6	C	CCA	G	T	*	*	*	T	CGGGGGGGGGGGG	G	ATTATTGCATGAAATTTACAGATAGAGCCGTG	T	C	T	C	T	A	G	A	A	T	GAA	CT	*	T	T	T	TAC	A	A	G	G	C	T	A	C	A	G	T	C	T
sire 6	T	C	GGTTTT	T	*	*	*	A	CGGGGGGGG	GATATATAT	ATTATTGCATGAAATTTACAGATAGAGCCGTG	T	T	C	T	C	C	A	C	G	C	GA	CT	*	C	C	C	CAC	G	G	T	A	T	G	G	G	AT	A	C	A	TAGC
sire 3	T	C	GGTTTT	*	*	*	ATATATATATATATAT	A	CGGGGGGGG	GATATAT	A	T	T	C	T	C	C	A	C	G	C	GA	CT	CTTTTT	T	T	T	TAC	A	A	G	G	C	T	A	C	A	G	T	C	T
sire 3	T	C	GGTTTT	TATATATATATA	TATATATA	TA	A	ATTT	CGGGGGGGG	GATATAT	A	T	T	C	T	C	C	A	C	G	C	GA	CT	CTCTTTTTTTTTT	T	T	T	TAC	A	A	G	G	C	T	A	C	A	G	T	C	TAGCAGCAGCAGCAGCAGCAGCAGCAGCAGCAGCAGC
sire 4	T	C	GGTTTT	TATATATATATA	TATATATA	TA	A	ATT	CGGGGGGGG	GATATATATAT	A	T	T	C	T	C	C	A	C	G	C	GA	CT	CTTTTT	T	T	T	TAC	A	A	G	G	C	T	A	C	A	G	T	C	T
sire 4	T	C	G	T	*	*	*	ATT	CGGGGGGGG	GATATAT	A	T	T	C	T	C	C	A	C	G	C	GAA	CT	C	T	T	T	TAC	A	A	G	G	C	T	A	C	A	G	T	C	TAGCAGCAGCAGCAGCAGCAGCAGCAGCAGC
sire 9	A	C	G	TATATATATATA	TATATATA	TA	A	A	C	GATATAT	ATTATTGCATGAAAT	T	T	C	T	C	C	A	C	G	C	GA	C	CTTT	T	T	T	TAC	A	A	G	G	C	T	A	C	A	G	T	C	T
sire 9	T	C	GGTTTT	T	*	*	*	A	C	GATATAT	ATTATTGCATGAAAT	T	T	C	T	C	C	A	C	G	C	GA	C	CTTT	T	T	T	TAC	A	A	G	G	C	T	A	C	A	G	T	C	T
sire 11	T	C	GGTTTT	TATATATATATA	TATATATA	TA	A	A	CGGGGGGGG	G	ATTATTGCATGAAATTTACAGATAGAGCCGTG	T	T	C	T	C	C	A	C	G	C	GA	CT	*	T	T	T	TAC	A	A	G	G	C	T	A	C	A	G	T	C	T
sire 11	T	C	GGTTTT	TATATATATATA	*	TATATAA	*	A	CGGGGGGGG	G	A	T	T	C	T	C	C	A	C	G	C	GA	CT	CTTTTT	T	T	T	TAC	A	A	G	G	C	T	A	C	A	G	T	C	T
sire 10	T	C	GGTTTT	T	*	TATATATAA	*	*	CGGGGGGGG	GATATAT	A	T	T	C	T	C	C	A	C	G	C	GA	CT	*	T	T	T	TAC	A	A	G	G	C	T	A	C	A	G	T	C	T
sire 10	T	C	GGTTTT	T	*	TATATAA	*	*	CGGGGGGGG	GATATAT	ATTATTGCATGAAATTTACAGATAGAGCCGTG	T	T	C	T	C	C	A	C	G	C	GA	CT	CTTTTT	T	T	T	TAC	A	A	G	G	C	T	A	C	A	G	T	C	TAGCAGCAGCAGCAGCAGCAGCAGCAGCAGCAGCAGCAGC
sire 8	T	C	GGTTTT	T	TATATATA	TA	*	A	CGGGGGGGG	GATATAT	ATTATTGCATGAAATTTACAGATAGAGCCGTG	T	T	C	T	C	C	A	C	G	C	GA	CT	CTTTTT	T	T	T	TAC	A	A	G	G	C	T	A	C	AT	G	T	C	T
sire 8	T	C	GGTTTT	TATATATATATA	TATATATA	TA	A	A	CGGGGGGGG	GATATAT	A	T	T	C	T	C	C	A	C	G	C	GA	CT	CTTTTT	T	T	T	TAC	A	A	G	G	C	T	A	C	A	G	T	C	T
sire 11	T	C	GGTTTT	TATATATATATA	TATATATA	TA	A	T	CGGGGGGGGGGGG	GATATATATAT	ATTATTGCATGAAATTTACAGATAGAGCCGTG	T	T	C	T	C	C	A	C	G	C	GA	CT	C	T	T	T	TAC	A	A	G	G	C	T	A	C	A	G	T	C	TAGCAGCAGCAGCAGCAGCAGCAGCAGCAGCAGCAGC
sire 11	T	C	*	*	*	*	*	ATTT	CGGGGGGGG	GATATAT	ATTATTGCATGAAATTTACAGATAGAGCCGTG	T	T	C	T	C	C	A	C	G	C	GA	CT	CTCTTTTTTTTTT	T	T	T	TAC	A	A	G	G	C	T	A	C	A	G	T	C	TAGCAGCAGCAGCAGCAGCAGCAGCAGCAGCAGCAGC
sire 5	C	CCA	G	T	*	*	*	T	CGGGGGGGGGGGG	GATATATAT	ATTATTGCATGAAATTTACAGATAGAGCCGTG	T	T	C	T	C	C	A	C	G	C	GA	CT	*	C	C	C	CAC	G	G	T	A	T	G	G	G	AT	A	C	A	TAGC
sire 5	T	C	GGTTTT	T	*	*	*	T	CGGGGGGGGGGGG	GATATATAT	ATTATTGCATGAAATTTACAGATAGAGCCGTG	C	C	T	C	T	A	G	A	A	T	GAA	CT	*	T	T	T	TAC	A	A	G	G	C	T	A	C	A	G	T	C	TAGCAGCAGCAGCAGCAGCAGCAGCAGCAGCAGCAGCAGC
¹The yellow column indicates LeadSNP 1;
haplotypes in gray identifies sires with positive genome estimated breeding vale (GEBV) for the number of total oocytes, viable oocytes and embryos
CHR: chromosome;
Position: nucleotide number considering Bos taurus Genome assembly ARS-UCD1.2
R2: coeficiente de determinação
REF: reference allele
ALT: alternative allele
Some variants are larger than others due to many nucleotides in the Indels.
A: Adenine
T: Thymine
C: Cytosine
G: Guanine

## Sheet: STs4_rs450555472
Supplementary Table S4. Double strand haplotypes¹ built for 12 Gir sires with 20 upstream and 20 downstream variants with r2 > 0.8 from the LeadSNP 3 (rs450555472, deletion of five thymines).
CHR	7	7	7	7	7	7	7	7	7	7	7	7	7	7	7	7	7	7	7	7	7	7	7	7	7	7	7	7	7	7	7	7	7	7	7	7	7	7	7	7	7
Position	83712939	83712966	83712968	83712972	83714048	83714158	83714187	83714197	83714263	83717627	83718807	83718974	83718998	83720003	83735289	83786894	83786899	83786901	83793965	83799629	83814505	83841047	83843500	83843997	83977518	83983268	84004811	84007184	84007186	84012942	84015793	84016580	84022239	84023164	84024970	84025370	84025414	84025431	84025445	84028092	84030567
R2	1	1	1	1	1	1	1	1	1	1	0.88	1	1	1	1	1	1	1	1	0.83	1	1	1	1	1	1	1	1	1	1	1	1	1	1	1	1	1	1	1	1	1
REF	TCTAGCTAGGAAGCAGAACCTTAG	T	TAGC	T	A	C	C	A	G	T	G	G	T	C	C	A	C	A	C	C	CTTTTT	ATC	A	T	T	G	A	G	A	C	G	A	A	T	C	C	T	G	A	A	A
ALT1	T	TCA	T	TCA	G	A	A	G	T	C	A	A	A	T	T	ATTTAGTTAATTTTTTCTAAAAGTTAAGATAAT	CCTAT	G	A	CAT	C	A	G	C	G	GTTTT	G	A	C	T	A	G	AAAAAAC	A	G	T	C	A	G	G	G
ALT2	-	-	-	-	-	-	-	-	-	-	-	-	-	-	-	-	*	ATTTTGGCAGCCTACTCCTT	-	CATAT	CTTTT	-	-	-	-	GTTT	-	-	-	-	-	-	-	-	-	-	-	-	-	-	-
ALT3	-	-	-	-	-	-	-	-	-	-	-	-	-	-	-	-	-	*	-	CATATATATATAT	-	-	-	-	-	GTTTTT	-	-	-	-	-	-	-	-	-	-	-	-	-	-	-
ALT4	-	-	-	-	-	-	-	-	-	-	-	-	-	-	-	-	-	-	-	CATATATAT	-	-	-	-	-	*	-	-	-	-	-	-	-	-	-	-	-	-	-	-	-
ALT5	-	-	-	-	-	-	-	-	-	-	-	-	-	-	-	-	-	-	-	CATATATATAT	-	-	-	-	-	-	-	-	-	-	-	-	-	-	-	-	-	-	-	-	-
sire 1	TCTAGCTAGGAAGCAGAACCTTAG	T	TAGC	T	A	C	C	A	G	T	G	G	T	C	C	A	C	A	C	CATATATATAT	C	ATC	A	T	T	G	A	G	A	C	G	A	A	T	C	C	T	G	A	A	A
sire 1	TCTAGCTAGGAAGCAGAACCTTAG	T	TAGC	T	A	C	C	A	G	T	G	G	T	C	C	A	C	A	C	CATATATATAT	C	ATC	A	T	T	G	A	G	A	C	G	A	A	T	C	C	T	G	A	A	A
sire 2	TCTAGCTAGGAAGCAGAACCTTAG	T	TAGC	T	A	C	C	A	G	T	G	G	T	C	C	ATTTAGTTAATTTTTTCTAAAAGTTAAGATAAT	CCTAT	ATTTTGGCAGCCTACTCCTT	C	CATATATATATAT	C	ATC	A	T	T	*	A	G	A	C	G	A	A	T	C	C	T	G	A	A	A
sire 2	TCTAGCTAGGAAGCAGAACCTTAG	T	TAGC	T	A	C	C	A	G	T	G	G	T	C	C	ATTTAGTTAATTTTTTCTAAAAGTTAAGATAAT	CCTAT	ATTTTGGCAGCCTACTCCTT	C	CATATATATATAT	C	ATC	A	T	T	G	A	G	A	C	G	A	A	T	C	C	T	G	A	A	A
sire 7	TCTAGCTAGGAAGCAGAACCTTAG	T	TAGC	T	A	C	C	A	G	T	G	G	T	C	C	A	C	A	C	C	C	ATC	A	T	T	GTTTT	A	G	A	C	G	A	A	T	C	C	T	G	A	A	A
sire 7	TCTAGCTAGGAAGCAGAACCTTAG	T	TAGC	T	A	C	C	A	G	T	G	G	T	C	C	A	C	A	C	CAT	C	ATC	A	T	T	GTTTT	A	G	A	C	G	A	A	T	C	C	T	G	A	A	A
sire 6	TCTAGCTAGGAAGCAGAACCTTAG	T	TAGC	T	A	C	C	A	G	T	G	G	T	C	C	ATTTAGTTAATTTTTTCTAAAAGTTAAGATAAT	CCTAT	ATTTTGGCAGCCTACTCCTT	A	CAT	CTTTTT	A	G	C	G	GTTTT	G	A	C	T	A	G	AAAAAAC	A	G	T	C	A	G	G	G
sire 6	T	TCA	T	TCA	G	A	A	G	T	C	A	A	A	T	T	ATTTAGTTAATTTTTTCTAAAAGTTAAGATAAT	CCTAT	ATTTTGGCAGCCTACTCCTT	A	CAT	C	ATC	A	T	T	GTTTTT	A	G	A	C	G	A	A	T	C	C	T	G	A	A	A
sire 3	TCTAGCTAGGAAGCAGAACCTTAG	T	TAGC	T	A	C	C	A	G	T	G	G	T	C	C	ATTTAGTTAATTTTTTCTAAAAGTTAAGATAAT	CCTAT	ATTTTGGCAGCCTACTCCTT	C	CATATATATATAT	C	ATC	A	T	T	GTTTT	A	G	A	C	G	A	A	T	C	C	T	G	A	A	A
sire 3	TCTAGCTAGGAAGCAGAACCTTAG	T	TAGC	T	A	C	C	A	G	T	G	G	T	C	C	ATTTAGTTAATTTTTTCTAAAAGTTAAGATAAT	CCTAT	ATTTTGGCAGCCTACTCCTT	C	CATATATAT	C	ATC	A	T	T	GTTT	A	G	A	C	G	A	A	T	C	C	T	G	A	A	A
sire 4	TCTAGCTAGGAAGCAGAACCTTAG	T	TAGC	T	A	C	C	A	G	T	G	G	T	C	C	A	C	A	C	C	C	ATC	A	T	T	GTTTTT	A	G	A	C	G	A	A	T	C	C	T	G	A	A	A
sire 4	TCTAGCTAGGAAGCAGAACCTTAG	T	TAGC	T	A	C	C	A	G	T	G	G	T	C	C	A	C	A	C	C	C	ATC	A	T	T	GTTTTT	A	G	A	C	G	A	A	T	C	C	T	G	A	A	A
sire 9	TCTAGCTAGGAAGCAGAACCTTAG	T	TAGC	T	A	C	C	A	G	T	G	G	T	C	C	A	C	A	C	C	C	ATC	A	T	T	*	A	G	A	C	G	A	A	T	C	C	T	G	A	A	A
sire 9	TCTAGCTAGGAAGCAGAACCTTAG	T	TAGC	T	A	C	C	A	G	T	G	G	T	C	C	A	C	A	C	C	C	ATC	A	T	T	*	A	G	A	C	G	A	A	T	C	C	T	G	A	A	A
sire 11	TCTAGCTAGGAAGCAGAACCTTAG	T	TAGC	T	A	C	C	A	G	T	G	G	T	C	C	ATTTAGTTAATTTTTTCTAAAAGTTAAGATAAT	CCTAT	ATTTTGGCAGCCTACTCCTT	C	CATATATATAT	C	ATC	A	T	T	G	A	G	A	C	G	A	A	T	C	C	T	G	A	A	A
sire 11	TCTAGCTAGGAAGCAGAACCTTAG	T	TAGC	T	A	C	C	A	G	T	G	G	T	C	C	ATTTAGTTAATTTTTTCTAAAAGTTAAGATAAT	CCTAT	ATTTTGGCAGCCTACTCCTT	C	CAT	C	ATC	A	T	T	G	A	G	A	C	G	A	A	T	C	C	T	G	A	A	A
sire 10	TCTAGCTAGGAAGCAGAACCTTAG	T	TAGC	T	A	C	C	A	G	T	G	G	T	C	C	ATTTAGTTAATTTTTTCTAAAAGTTAAGATAAT	CCTAT	ATTTTGGCAGCCTACTCCTT	C	CATATATATAT	C	ATC	A	T	T	GTTT	A	G	A	C	G	A	A	T	C	C	T	G	A	A	A
sire 10	TCTAGCTAGGAAGCAGAACCTTAG	T	TAGC	T	A	C	C	A	G	T	G	G	T	C	C	ATTTAGTTAATTTTTTCTAAAAGTTAAGATAAT	CCTAT	ATTTTGGCAGCCTACTCCTT	C	CAT	C	ATC	A	T	T	GTTTT	A	G	A	C	G	A	A	T	C	C	T	G	A	A	A
sire 8	TCTAGCTAGGAAGCAGAACCTTAG	T	TAGC	T	A	C	C	A	G	T	G	G	T	C	C	ATTTAGTTAATTTTTTCTAAAAGTTAAGATAAT	CCTAT	ATTTTGGCAGCCTACTCCTT	C	CATATATATAT	C	ATC	A	T	T	GTTT	A	G	A	C	G	A	A	T	C	C	T	G	A	A	A
sire 8	TCTAGCTAGGAAGCAGAACCTTAG	T	TAGC	T	A	C	C	A	G	T	G	G	T	C	C	ATTTAGTTAATTTTTTCTAAAAGTTAAGATAAT	CCTAT	ATTTTGGCAGCCTACTCCTT	C	CAT	C	ATC	A	T	T	GTTT	A	G	A	C	G	A	A	T	C	C	T	G	A	A	A
sire 11	TCTAGCTAGGAAGCAGAACCTTAG	T	TAGC	T	A	C	C	A	G	T	A	G	T	C	C	ATTTAGTTAATTTTTTCTAAAAGTTAAGATAAT	CCTAT	ATTTTGGCAGCCTACTCCTT	C	CAT	C	ATC	A	T	T	GTTTTT	A	G	A	C	G	A	A	T	C	C	T	G	A	A	A
sire 11	TCTAGCTAGGAAGCAGAACCTTAG	T	TAGC	T	A	C	C	A	G	T	A	G	T	C	C	ATTTAGTTAATTTTTTCTAAAAGTTAAGATAAT	CCTAT	ATTTTGGCAGCCTACTCCTT	C	CATATATATAT	C	ATC	A	T	T	G	A	G	A	C	G	A	A	T	C	C	T	G	A	A	A
sire 5	T	TCA	T	TCA	G	A	A	G	T	C	A	A	A	T	T	ATTTAGTTAATTTTTTCTAAAAGTTAAGATAAT	CCTAT	ATTTTGGCAGCCTACTCCTT	C	CAT	CTTTTT	A	G	C	G	GTTTT	G	A	C	C	G	A	A	T	C	C	T	G	A	A	A
sire 5	TCTAGCTAGGAAGCAGAACCTTAG	T	TAGC	T	A	C	C	A	G	T	A	G	T	C	C	ATTTAGTTAATTTTTTCTAAAAGTTAAGATAAT	CCTAT	ATTTTGGCAGCCTACTCCTT	C	CAT	C	ATC	A	T	T	GTTTT	A	G	A	T	A	G	AAAAAAC	A	G	T	C	A	G	G	G
¹The yellow column indicates LeadSNP 3;
haplotypes in gray identifies sires with positive genome estimated breeding vale (GEBV) for the number of total oocytes, viable oocytes and embryos
CHR: chromosome;
Position: nucleotide number considering Bos taurus Genome assembly ARS-UCD1.2
R2: coeficiente de determinação
REF: reference allele
ALT: alternative allele
Some variants are larger than others due to many nucleotides in the Indels.
A: Adenine
T: Thymine
C: Cytosine
G: Guanine

## Sheet: STs5_rs470818992
Supplementary Table S5. Double strand haplotypes¹ built for 12 Gir sires with 20 upstream and 20 downstream variants with r2 > 0.8 from the LeadSNP 4 (rs470818992, deletion of one thymine).
CHR	7	7	7	7	7	7	7	7	7	7	7	7	7	7	7	7	7	7	7	7	7	7	7	7	7	7	7	7	7	7	7	7	7	7	7	7	7	7	7	7	7
Position	83909204	83909396	83909802	83910267	83910292	83910324	83910521	83910848	83910958	83911361	83911507	83912392	83912499	83912771	83913126	83914592	83916204	83916613	83918043	83918178	83919309	83919404	83919426	83919519	83919798	83920084	83920520	83920955	83921031	83921542	83921888	83922022	83922053	83922110	83922682	83922703	83922790	83922975	83923110	83923364	83923727
R2	1	0.83	0.87	0.82	0.82	0.82	0.82	0.82	0.82	0.82	1	1	0.82	1	1	1	1	1	1	1	1	1	1	1	1	1	1	1	1	1	1	1	1	1	1	1	1	0.87	1	1	1
REF	C	A	G	A	A	T	C	C	C	C	G	G	T	T	G	C	C	C	A	A	AT	T	T	A	G	C	A	C	T	TAGCAGC	C	C	T	T	A	T	T	C	C	G	C
ALT1	T	G	A	G	G	C	G	T	T	T	C	A	C	C	A	T	G	G	G	C	A	G	C	ATTT	T	T	G	T	TAAAAC	T	T	T	A	C	G	A	C	T	T	A	T
ALT2	-	-	-	-	-	-	-	-	-	-	-	-	-	-	-	-	-	-	-	-	-	-	-	ATT	-	-	-	-	-	-	-	-	-	-	-	-	-	-	-	-	-
ALT3	-	-	-	-	-	-	-	-	-	-	-	-	-	-	-	-	-	-	-	-	-	-	-	AT	-	-	-	-	-	-	-	-	-	-	-	-	-	-	-	-	-
sire 1	C	G	G	A	A	T	C	C	C	C	C	G	T	T	G	C	C	C	A	A	AT	T	T	A	G	C	A	C	T	TAGCAGC	C	C	T	T	A	T	T	C	C	G	C
sire 1	C	A	G	A	A	T	C	C	C	C	C	G	T	T	G	C	C	C	A	A	AT	T	T	A	G	C	A	C	T	TAGCAGC	C	C	T	T	A	T	T	C	C	G	C
sire 2	T	A	A	G	G	C	G	T	T	T	G	A	C	C	A	T	G	G	G	C	A	G	C	ATT	T	T	G	T	TAAAAC	T	T	T	A	C	G	A	C	T	T	A	T
sire 2	C	G	G	A	A	T	C	C	C	C	C	G	T	T	G	C	C	C	A	A	AT	T	T	A	G	C	A	C	T	TAGCAGC	C	C	T	T	A	T	T	C	C	G	C
sire 7	T	A	A	G	G	C	G	T	T	T	G	A	C	C	A	T	G	G	G	C	A	G	C	ATTT	T	T	G	T	TAAAAC	T	T	T	A	C	G	A	C	T	T	A	T
sire 7	T	A	A	G	G	C	G	T	T	T	G	A	C	C	A	T	G	G	G	C	A	G	C	ATTT	T	T	G	T	TAAAAC	T	T	T	A	C	G	A	C	T	T	A	T
sire 6	T	A	A	G	G	C	G	T	T	T	G	A	C	C	A	T	G	G	G	C	A	G	C	ATTT	T	T	G	T	TAAAAC	T	T	T	A	C	G	A	C	T	T	A	T
sire 6	T	A	A	G	G	C	G	T	T	T	G	A	C	C	A	T	G	G	G	C	A	G	C	ATTT	T	T	G	T	TAAAAC	T	T	T	A	C	G	A	C	T	T	A	T
sire 3	T	A	A	G	G	C	G	T	T	T	G	A	C	C	A	T	G	G	G	C	A	G	C	ATT	T	T	G	T	TAAAAC	T	T	T	A	C	G	A	C	T	T	A	T
sire 3	T	A	A	G	G	C	G	T	T	T	G	A	C	C	A	T	G	G	G	C	A	G	C	ATTT	T	T	G	T	TAAAAC	T	T	T	A	C	G	A	C	T	T	A	T
sire 4	T	A	A	G	G	C	G	T	T	T	G	A	C	C	A	T	G	G	G	C	A	G	C	ATTT	T	T	G	T	TAAAAC	T	T	T	A	C	G	A	C	T	T	A	T
sire 4	T	A	A	G	G	C	G	T	T	T	G	A	C	C	A	T	G	G	G	C	A	G	C	ATTT	T	T	G	T	TAAAAC	T	T	T	A	C	G	A	C	T	T	A	T
sire 9	T	A	A	G	G	C	G	T	T	T	G	A	C	C	A	T	G	G	G	C	A	G	C	ATT	T	T	G	T	TAAAAC	T	T	T	A	C	G	A	C	T	T	A	T
sire 9	T	A	A	G	G	C	G	T	T	T	G	A	C	C	A	T	G	G	G	C	A	G	C	ATTT	T	T	G	T	TAAAAC	T	T	T	A	C	G	A	C	T	T	A	T
sire 11	C	G	G	A	A	T	C	C	C	T	C	G	T	T	G	C	C	C	A	A	AT	T	T	A	G	C	A	C	T	TAGCAGC	C	C	T	T	A	T	T	C	C	G	C
sire 11	T	A	A	G	G	C	G	T	T	T	G	A	C	C	A	T	G	G	G	C	A	G	C	ATTT	T	T	G	T	TAAAAC	T	T	T	A	C	G	A	C	T	T	A	T
sire 10	C	G	G	A	A	T	C	C	C	C	C	G	T	T	G	C	C	C	A	A	AT	T	T	A	G	C	A	C	T	TAGCAGC	C	C	T	T	A	T	T	C	C	G	C
sire 10	T	A	A	G	G	C	G	T	T	T	G	A	C	C	A	T	G	G	G	C	A	G	C	ATTT	T	T	G	T	TAAAAC	T	T	T	A	C	G	A	C	T	T	A	T
sire 8	T	A	A	G	G	C	G	T	T	T	G	A	C	C	A	T	G	G	G	C	A	G	C	ATTT	T	T	G	T	TAAAAC	T	T	T	A	C	G	A	C	C	T	A	T
sire 8	C	G	G	A	A	T	C	C	C	C	C	G	T	T	G	C	C	C	A	A	AT	T	T	A	G	C	A	C	T	TAGCAGC	C	C	T	T	A	T	T	C	C	G	C
sire 11	T	A	G	G	G	C	G	T	T	T	G	A	C	C	A	T	G	G	G	C	A	G	C	ATTT	T	T	G	T	TAAAAC	T	T	T	A	C	G	A	C	T	T	A	T
sire 11	C	G	G	G	G	C	G	T	T	C	C	G	C	T	G	C	C	C	A	A	AT	T	T	A	G	C	A	C	T	TAGCAGC	C	C	T	T	A	T	T	C	C	G	C
sire 5	T	A	A	G	G	C	G	T	T	T	G	A	C	C	A	T	G	G	G	C	A	G	C	ATTT	T	T	G	T	TAAAAC	T	T	T	A	C	G	A	C	T	T	A	T
sire 5	T	A	A	G	G	C	G	T	T	T	G	A	C	C	A	T	G	G	G	C	A	G	C	ATTT	T	T	G	T	TAAAAC	T	T	T	A	C	G	A	C	T	T	A	T
¹The yellow column indicates LeadSNP 4;
haplotypes in gray identifies sires with positive genome estimated breeding vale (GEBV) for the number of total oocytes, viable oocytes and embryos
CHR: chromosome;
Position: nucleotide number considering Bos taurus Genome assembly ARS-UCD1.2
R2: coeficiente de determinação
REF: reference allele
ALT: alternative allele
Some variants are larger than others due to many nucleotides in the Indels.
A: Adenine
T: Thymine
C: Cytosine
G: Guanine
